# Supplementary material for: Biliary Rhabdomyosarcoma in Pediatric Patients: A Systematic Review and Meta-Analysis of Individual Patient Data
Source: Front Oncol. 2021 Sep 30;11:701400. doi: 10.3389/fonc.2021.701400 (PMC8515851; doi:10.3389/fonc.2021.701400)
Supplement: Supplementary file 1 [file DataSheet_1.zip]

Archive with 8 entries (8 files):
- Supplementary_material_1.docx
- Supplementary_material_2.docx
- Supplementary_material_3.docx
- Supplementary_material_4.docx
- Supplementary_material_5.docx
- Supplementary_material_6.docx
- Supplementary_material_7.docx
- Supplementary_material_8_PRISMA_IPD_Checklist.docx
